# Supplementary material for: Effect of Polystyrene Synthesis Method on Water Sorption and Glass Transition
Source: Membranes (Basel). 2022 Oct 28;12(11):1059. doi: 10.3390/membranes12111059 (PMC9692681; doi:10.3390/membranes12111059)
Supplement: Supplementary file 1 [file membranes-12-01059-s001.zip]

Archive with 2 entries (2 files):
- SI_2022-10-27.pdf
- Sorption_Diffusion_SIData.xlsx
